# Supplementary material for: Automated high throughput nucleic acid purification from formalin-fixed paraffin-embedded tissue samples for next generation sequence analysis
Source: PLoS One. 2017 Jun 1;12(6):e0178706. doi: 10.1371/journal.pone.0178706 (PMC5453589; doi:10.1371/journal.pone.0178706)
Supplement: S1 Table — (XLS) [file pone.0178706.s016.xls]

## Sheet: S1 table
																Libararies from human FFPE tissues																	Colo829 cellline
	1	2	3	4	5	6	7	8	9	10	11	12	13	14	15	16	17	18	19	20	21	22	23	24	25	26	27	28	29	30	31	32
NumOfReads	10000896	10001108	10001532	10002586	10001870	10002342	10000832	10000562	10000728	6579590	9999554	10000726	9996600	10002148	10001796	10000706	10001394	10000378	10000536	9999920	10001222	10002444	10000884	10000798	10002164	10002192	10001276	10000640	10001322	10000982	10001974	10002106	1.00023e+07	NumOfReads
pct_ChastityFailed	6.908	7.844	8.19	6.713	7.396	7.623	6.968	7.132	6.773	7.592	7.994	7.173	7.519	7.383	7.531	7.28	7.025	7.768	7.309	7.047	7.037	7.176	7.645	6.553	6.799	7.351	7.522	7.106	7.85	7.005	7.435	7.654	6.42533	pct_ChastityFailed
pct_duplicates	1.09	0.831	0.899	1.072	1.032	1.212	0.941	0.934	3.425	0.786	1.427	0.908	1.34	0.85	0.766	1.091	0.939	1.01	1.207	1.208	0.955	0.825	1.097	1.109	0.97	0.73	0.873	0.764	0.976	1.04	1.132	0.949	0.356	pct_duplicates
pct_aligned	67.87	56.325	76.335	75.409	74.25	67.197	61.857	65.301	60.603	69.09	64.936	69.407	68.61	71.391	78.002	67.519	52.68	62.36	58.955	62.17	74.535	74.204	56.121	55.465	77.307	82.215	64.177	74.625	70.852	65.455	72.778	65.281	96.4423	pct_aligned
pct_paired	92.091	89.317	93.45	93.432	92.498	91.239	91.312	91.872	90.538	92.371	90.394	94.125	91.649	92.474	94.217	92.53	88.408	90.9	89.736	90.949	93.017	93.602	88.816	88.909	94.31	95.216	91.68	94.003	91.937	91.815	93.188	91.388	99.6003	pct_paired
pct_uniqueAligned	93.381	93.077	92.816	92.204	92.249	91.423	93.833	92.781	88.388	93.285	90.58	93.779	91.64	92.359	92.705	92.886	92.802	92.002	92.768	91.269	91.725	92.842	91.411	91.569	93.501	93.173	93.902	93.824	91.327	92.881	92.302	92.142	97.019	pct_uniqueAligned
insert_size	210	196	234	222	227	214	199	207	216	212	217	218	222	221	229	212	193	209	199	212	231	223	202	200	224	245	205	220	226	206	225	210	235.667	insert_size
coverage_estimate	0.272702	0.22463	0.303094	0.303735	0.296977	0.267633	0.248753	0.262154	0.238097	0.181851	0.256954	0.27859	0.273058	0.286111	0.312362	0.270198	0.211734	0.248435	0.235571	0.249101	0.299482	0.298138	0.223693	0.223664	0.3114	0.330011	0.256733	0.300183	0.282139	0.262857	0.290671	0.260602	0.39246	coverage_estimate
estimate_error_rate	0.0298656	0.0286291	0.0268573	0.031201	0.0272185	0.0320924	0.024943	0.0271074	0.0371113	0.0266069	0.0345469	0.0256233	0.0335617	0.0292317	0.0261537	0.0266838	0.032299	0.0311998	0.0300627	0.0317628	0.0292446	0.0271557	0.0332397	0.0295216	0.0249321	0.0237309	0.0237168	0.0248621	0.0314657	0.0257014	0.028875	0.0305969
