# Supplementary material for: Automated high throughput nucleic acid purification from formalin-fixed paraffin-embedded tissue samples for next generation sequence analysis
Source: PLoS One. 2017 Jun 1;12(6):e0178706. doi: 10.1371/journal.pone.0178706 (PMC5453589; doi:10.1371/journal.pone.0178706)
Supplement: S2 Table — (XLS) [file pone.0178706.s017.xls]

## Sheet: S2 Table
library ID	A50347	A50348	A50353	A50354	A50355	A50357	A50358	A50359	A50360	A50361	A50363	A50364	A50365
#DS_Reads	20001164	19997086	20002770	19998724	19998228	20001824	20000516	20001248	19999244	20001108	20000692	20001608	19998364	#DS_Reads
%ChastityFailed	3.851	3.88	4.088	3.972	4.107	3.889	3.762	3.847	4.262	4.094	4.045	4.05	3.992	%ChastityFailed
%duplicates	5.649	6.579	4.612	5.256	7.095	6.63	5.631	6.813	7.052	6.884	5.254	4.329	4.649	%duplicates
%aligned	96.426	96.353	92.474	92.07	92.172	91.021	90.824	91.011	92.18	92.416	92.274	92.951	92.446	%aligned
%paired	96.471	96.447	92.164	91.69	91.867	91.051	90.89	91.225	92.087	92.387	93.207	93.439	92.997	%paired
%uniqueAligned	89.293	88.265	94.457	93.969	94.05	94.383	94.064	94.056	93.895	92.696	94.416	94.049	93.881	%uniqueAligned
5'/3'	1.397	1.456	1.088	1.167	1.125	1.012	1.054	1.073	1.119	1.141	1.071	1.116	1.135	5'/3'
Proportion Mitochondrial	0.02322	0.03338	0.0201	0.02554	0.03482	0.01466	0.01971	0.02506	0.01444	0.02134	0.00804	0.0104	0.01156	Proportion Mitochondrial
Proportion Ribosomal	1e-05	6e-05	1e-05	0	0.0006	1e-05	1e-05	9e-05	1e-05	4e-05	1e-05	1e-05	2e-05	Proportion Ribosomal
%Exonic	54.122	57.138	26.058	27.874	27.644	21.461	22.598	22.984	25.403	27.607	21.505	22.177	22.736	%Exonic
%Intronic	40.017	37.244	61.255	59.447	59.358	69.458	68.509	68.092	68.443	66.331	72.315	71.676	71.06	%Intronic
%Intergenic	5.862	5.617	12.687	12.678	12.999	9.081	8.894	8.924	6.154	6.063	6.179	6.147	6.204	%Intergenic
Exon/Intron	1.352	1.534	0.425	0.469	0.466	0.309	0.33	0.338	0.371	0.416	0.297	0.309	0.32	Exon/Intron
Number_of_genes_with_>0_reads	26773	26787	24207	24340	23935	22496	22373	22184	23390	23361	23460	23271	23455	Number_of_genes_with_>0_reads
Number_of_genes_with_>=2_reads	23753	23678	20982	21067	20553	19503	19466	19283	20406	20530	20473	20414	20438	Number_of_genes_with_>=2_reads
Number_of_genes_with_>=10_reads	17712	17725	15075	15219	14839	13955	13974	13820	14825	14892	14638	14685	14715	Number_of_genes_with_>=10_reads
Number_of_genes_with_>=1X	15554	15532	12021	11928	11262	11171	11085	10754	12109	12087	11695	11755	11692	Number_of_genes_with_>=1X
Number_of_genes_with_>=10X	3530	3649	1053	1115	983	776	838	840	1059	1163	844	894	936	Number_of_genes_with_>=10X
Number_of_genes_with_>=100X	152	174	55	60	58	52	52	52	56	68	49	53	54	Number_of_genes_with_>=100X
Base_error_estimate	0.00346	0.00342	0.01002	0.01007	0.00968	0.00979	0.00971	0.00937	0.01036	0.01	0.00918	0.00883	0.00882	Base_error_estimate
Fraction_of_jxn_w_0_leakage	0.99723	0.99651	0.99973	0.99977	0.99983	0.99968	0.99956	0.99958	0.99991	0.99973	0.99987	0.9997	0.99983	Fraction_of_jxn_w_0_leakage
Source and starting amount	UHR 100ng	UHR 200ng	FFPE A 100ng	FFPE A 200ng	FFPE A 400ng	FFPE B 100ng	FFPE B 200ng	FFPE B 400ng	FFPE C 100ng	FFPE C 200ng	FFPE D 100ng	FFPE D 200ng	FFPE D 300ng
